# Supplementary material for: Four levers of reciprocity across human societies: concepts, analysis and predictions
Source: Evol Hum Sci. 2022 Feb 21;4:e11. doi: 10.1017/ehs.2022.7 (PMC10426116; doi:10.1017/ehs.2022.7)
Supplement: Supplementary file 1 [file S2513843X2200007Xsup001.zip]

Archive with 2 entries (2 files):
- SuppMat.pdf
- Biblio.bib
