# Supplementary material for: Four levers of reciprocity across human societies: concepts, analysis and predictions
Source: Evol Hum Sci. 2022 Feb 21;4:e11. doi: 10.1017/ehs.2022.7 (PMC10426116; doi:10.1017/ehs.2022.7)
Supplement: Supplementary file 1 [file S2513843X2200007Xsup001.zip › Biblio.bib]

%% This BibTeX bibliography file was created using BibDesk.
%% http://bibdesk.sourceforge.net/

%% Created for Laurent at 2022-02-16 17:22:37 +0100 


%% Saved with string encoding Unicode (UTF-8) 


@book{Gat17,
	address = {Oxford},
	author = {Gat, A.},
	date-added = {2022-02-16 17:22:26 +0100},
	date-modified = {2022-02-16 17:22:26 +0100},
	publisher = {Oxford University Press},
	title = {The Causes of War and the Spread of Peace: But Will War Rebound?},
	year = {2017}}

@book{Aoki01,
	address = {Cambridge, Massachusetts},
	author = {Aoki, M.},
	date-added = {2022-02-16 17:22:17 +0100},
	date-modified = {2022-02-16 17:22:17 +0100},
	publisher = {The MIT Press},
	title = {Toward a Comparative Institutional Analysis},
	year = {2001}}

@article{Binmore14,
	abstract = {The idea that human morality might be the product of evolution is not popular. The reason is partly that the moral principles that actually govern our day-to-day behavior have been idealized in a way that makes a natural origin seem impossible. This paper puts the case for a more down-to-earth assessment of human morality by arguing that the evolution of our sense of fairness can be traced to the practicalities of food-sharing. When animals share food, they can be seen as enjoying the fruits of an implicit bargain to ensure each other against hunger. The implications of this observation are explored using the tools of game theory. The arguments lead to a structure for fair bargains that closely resembles the structure proposed by John Rawls, the leading moral philosopher of the last century.},
	author = {Binmore, Kenneth},
	citeulike-article-id = {13653328},
	citeulike-linkout-0 = {http://dx.doi.org/10.1073/pnas.1400819111},
	citeulike-linkout-1 = {http://www.pnas.org/content/111/Supplement\_3/10785.abstract},
	citeulike-linkout-2 = {http://www.pnas.org/content/111/Supplement\_3/10785.full.pdf},
	citeulike-linkout-3 = {http://view.ncbi.nlm.nih.gov/pubmed/25024181},
	citeulike-linkout-4 = {http://www.hubmed.org/display.cgi?uids=25024181},
	date-added = {2022-02-16 17:22:09 +0100},
	date-modified = {2022-02-16 17:22:09 +0100},
	day = {22},
	doi = {10.1073/pnas.1400819111},
	issn = {1091-6490},
	journal = {Proceedings of the National Academy of Sciences of the United States of America},
	keywords = {institutions},
	month = jul,
	number = {Supplement 3},
	pages = {10785--10788},
	pmid = {25024181},
	posted-at = {2015-06-22 15:39:57},
	priority = {2},
	publisher = {National Academy of Sciences},
	title = {Bargaining and fairness},
	url = {http://dx.doi.org/10.1073/pnas.1400819111},
	volume = {111},
	year = {2014},
	bdsk-url-1 = {http://dx.doi.org/10.1073/pnas.1400819111}}

@book{Binmore07,
	address = {Oxford},
	author = {Binmore, K.},
	date-added = {2022-02-16 17:22:02 +0100},
	date-modified = {2022-02-16 17:22:02 +0100},
	publisher = {Oxford University Press},
	title = {Playing for Real: a Text on Game Theory},
	year = {2007}}

@article{Stewart20,
	author = {Stewart, J.E.},
	date-added = {2022-02-16 17:20:42 +0100},
	date-modified = {2022-02-16 17:20:42 +0100},
	journal = {Biosystems},
	pages = {104237},
	title = {Towards a general theory of the major cooperative evolutionary transitions},
	year = {2020}}

@book{Barnett14,
	address = {Oxford, UK},
	author = {Barnett, R. E.},
	date-added = {2022-02-16 17:20:33 +0100},
	date-modified = {2022-02-16 17:20:33 +0100},
	publisher = {Oxford University Press},
	title = {The Structure of Liberty},
	year = {2014}}

@article{Currie21,
	author = {Currie, T. E. and Campenni, M. and Flitton, A. and Njagi, T. and Ontiri, E. and Perret, C. and Walker, L.},
	date-added = {2022-02-16 17:20:01 +0100},
	date-modified = {2022-02-16 17:20:01 +0100},
	journal = {Philosophical Transactions of the Royal Society B-Biological Sciences},
	pages = {20200047},
	title = {The cultural evolution and ecology of institutions},
	volume = {376},
	year = {2021}}

@article{Perret20,
	author = {Perret, C. and Hart, E. and Powers, S.},
	date-added = {2022-02-16 17:19:53 +0100},
	date-modified = {2022-02-16 17:19:53 +0100},
	journal = {Proceedings of the Royal Society B: Biological Sciences},
	pages = {1-20},
	title = {From disorganized equality to efficient hierarchy: how group size drives the evolution of hierarchy in human societies},
	volume = {287},
	year = {2020}}

@article{Frey20,
	author = {Frey, S. and Atkisson, C.},
	date-added = {2022-02-16 17:19:46 +0100},
	date-modified = {2022-02-16 17:19:46 +0100},
	journal = {Proceedings of the Royal Society B: Biological Sciences},
	pages = {20202630},
	title = {A dynamic over games drives selfish agents to win--win outcomes},
	volume = {287},
	year = {2020}}

@article{Frey19,
	author = {Frey, S. and Sumner, R. W.},
	date-added = {2022-02-16 17:19:39 +0100},
	date-modified = {2022-02-16 17:19:39 +0100},
	journal = {Plos One},
	pages = {e0216335},
	title = {Emergence of integrated institutions in a large population of self-governing communities},
	volume = {14},
	year = {2019}}

@article{PowersL13,
	author = {Powers, S. and Lehmann, L.},
	date-added = {2022-02-16 17:19:30 +0100},
	date-modified = {2022-02-16 17:19:30 +0100},
	journal = {Ecology Letters},
	pages = {1356-64},
	title = {The co-evolution of social institutions, demography, and large scale human cooperation},
	volume = {16},
	year = {2013}}

@article{Sheehan18,
	author = {Sheehan, O. and Watts, J. and Gray, R. D. and Atkinson, Q. D.},
	date-added = {2022-02-16 17:19:06 +0100},
	date-modified = {2022-02-16 17:19:06 +0100},
	journal = {Proceedings of the National Academy of Sciences of the United States of America},
	pages = {3628-3633},
	title = {Coevolution of landesque capital intensive agriculture and sociopolitical hierarchy},
	volume = {14},
	year = {2018}}

@article{Currie11,
	author = {Currie, T. E. and Mace, R.},
	date-added = {2022-02-16 17:18:57 +0100},
	date-modified = {2022-02-16 17:18:57 +0100},
	journal = {Proceedings of the Royal Society B: Biological Sciences},
	pages = {1108--1117},
	title = {Mode and tempo in the evolution of socio-political organization: reconciling `Darwinian' and `Spencerian' evolutionary approaches in anthropology},
	volume = {366},
	year = {2011}}

@article{Currie10,
	author = {Currie, T. E. and Greenhill, S. J. and Gray R. D. and Hasegawa, T. and Mace, R.},
	date-added = {2022-02-16 17:18:46 +0100},
	date-modified = {2022-02-16 17:18:46 +0100},
	journal = {Nature},
	pages = {801--804},
	title = {Rise and fall of political complexity in island South-East Asia and the Pacific},
	volume = {467},
	year = {2010}}

@article{Ohtsuki07,
	author = {Ohtsuki, H. and Iwasa, Y.},
	date-added = {2022-02-16 16:12:11 +0100},
	date-modified = {2022-02-16 16:12:11 +0100},
	journal = {Journal of Theoretical Biology},
	pages = {518--531},
	title = {Global analyses of evolutionary dynamics and exhaustive search for social norms that maintain cooperation by reputation},
	volume = {244},
	year = {2007}}

@article{Bshary11,
	author = {Bshary, R. and Bronstein, J. L.},
	date-added = {2022-02-16 16:12:05 +0100},
	date-modified = {2022-02-16 16:12:05 +0100},
	journal = {Ethology},
	pages = {271--283},
	title = {A general scheme to predict partner control mechanisms in pairwise cooperative interactions between unrelated individuals},
	volume = {117},
	year = {2011}}

@book{Fukuyama95,
	address = {New York},
	author = {Fukuyama, F.},
	date-added = {2022-02-16 16:11:53 +0100},
	date-modified = {2022-02-16 16:11:53 +0100},
	publisher = {Free Press Paperbacks},
	title = {Trust: The Social Virtues and The Creation of Prosperity},
	year = {1995}}

@article{Singh17,
	author = {Singh, M. and Wrangham, R. W. and Glowacki, L.},
	date-added = {2022-02-16 16:11:26 +0100},
	date-modified = {2022-02-16 16:11:26 +0100},
	journal = {Human Nature},
	pages = {1-24},
	title = {Self-interest and the design of rules},
	volume = {28},
	year = {2017}}

@book{BuchananB85,
	address = {Cambridge, UK},
	author = {Brennan, G. and Buchanan, J. M},
	date-added = {2022-02-16 16:11:19 +0100},
	date-modified = {2022-02-16 16:11:19 +0100},
	publisher = {Cambridge University Press},
	title = {The Reasons for Rules: Constitutional Political Economy},
	year = {1985}}

@book{Weber46,
	address = {New York},
	author = {Weber, M.},
	date-added = {2022-02-16 16:11:09 +0100},
	date-modified = {2022-02-16 16:11:09 +0100},
	publisher = {Free Press},
	title = {Politics as a Vocation},
	year = {1946}}

@article{Agren19,
	abstract = {Cooperation occurs at all levels of life, from genomes, complex cells and multicellular organisms to societies and mutualisms between species. A major question for evolutionary biology is what these diverse systems have in common. Here, we review the full breadth of cooperative systems and find that they frequently rely on enforcement mechanisms that suppress selfish behaviour. We discuss many examples, including the suppression of transposable elements, uniparental inheritance of mitochondria and plastids, anti-cancer mechanisms, reciprocation and punishment in humans and other vertebrates, policing in eusocial insects and partner choice in mutualisms between species. To address a lack of accompanying theory, we develop a series of evolutionary models that show that the enforcement of cooperation is widely predicted. We argue that enforcement is an underappreciated, and often critical, ingredient for cooperation across all scales of biological organization.},
	author = {{\AA}gren, J Arvid and Davies, Nicholas G and Foster, Kevin R},
	date-added = {2022-02-16 16:11:03 +0100},
	date-modified = {2022-02-16 16:11:03 +0100},
	doi = {10.1038/s41559-019-0907-1},
	journal = {Nature Ecology Evolution},
	journal-full = {Nature ecology \& evolution},
	mesh = {Animals; Biological Evolution; Cooperative Behavior; Humans; Symbiosis},
	month = {07},
	number = {7},
	pages = {1018-1029},
	pmid = {31239554},
	pst = {ppublish},
	title = {Enforcement is central to the evolution of cooperation},
	volume = {3},
	year = {2019},
	bdsk-url-1 = {https://doi.org/10.1038/s41559-019-0907-1}}

@book{Bourke11,
	address = {Oxford},
	author = {Bourke, A.F.G.},
	date-added = {2022-02-16 16:10:43 +0100},
	date-modified = {2022-02-16 16:10:43 +0100},
	publisher = {Oxford University Press},
	title = {Principles of Social Evolution},
	year = {2011}}

@book{Pastor19,
	address = {Princeton, NJ},
	author = {Pastor, K.},
	date-added = {2022-02-16 16:10:34 +0100},
	date-modified = {2022-02-16 16:10:34 +0100},
	publisher = {Princetion University Press},
	title = {The Code of Capital: How the Law Creates Wealth and Inequality},
	year = {2019}}

@article{Panzar81,
	author = {Panzar, J. C. and Willig, D. W.},
	date-added = {2022-02-16 16:09:56 +0100},
	date-modified = {2022-02-16 16:09:56 +0100},
	journal = {American Economic Review},
	pages = {481--493},
	title = {Economies of Scope},
	volume = {91},
	year = {1981}}

@article{Brousseau10,
	author = {Brousseau, E. and Schemeil, Y. and Sgard, J.},
	date-added = {2022-02-16 16:09:49 +0100},
	date-modified = {2022-02-16 16:09:49 +0100},
	journal = {Journal of Comparative Economics},
	pages = {253--266},
	title = {Bargaining on law and bureaucracies: A constitutional theory of development},
	year = {2010}}

@book{Fukuyama11,
	address = {London, UK},
	author = {Fukuyama, F.},
	citeulike-article-id = {14497469},
	date-added = {2022-02-16 16:09:25 +0100},
	date-modified = {2022-02-16 16:09:25 +0100},
	posted-at = {2017-12-06 11:11:47},
	priority = {2},
	publisher = {Profile Books},
	title = {The Origins of Political Order},
	year = {2011}}

@article{Coase60,
	author = {Coase, R. H.},
	date-added = {2022-02-16 16:09:17 +0100},
	date-modified = {2022-02-16 16:09:17 +0100},
	journal = {The Journal of Law and Economics},
	pages = {87-137},
	title = {The problem of social cost},
	volume = {3},
	year = {1960}}

@article{Coase37,
	author = {Coase, R. H.},
	date-added = {2022-02-16 16:09:10 +0100},
	date-modified = {2022-02-16 16:09:10 +0100},
	journal = {Economica},
	pages = {386--405},
	title = {The nature of the firm},
	volume = {4},
	year = {1937}}

@article{Hechter93,
	author = {Hechter, M. and Kanazawa, S.},
	date-added = {2022-02-16 16:09:03 +0100},
	date-modified = {2022-02-16 16:09:03 +0100},
	journal = {Journal of Theoretical Politics},
	pages = {455-493},
	title = {Group solidarity and social order in Japan},
	volume = {5},
	year = {1993}}

@book{Balachandran20,
	address = {New Jersey},
	author = {Balachandran, K. R.},
	date-added = {2022-02-16 16:08:55 +0100},
	date-modified = {2022-02-16 16:08:55 +0100},
	publisher = {World Scientific},
	title = {Information for Efficient Decision Making: Big Data, Blockchain and Relevance},
	year = {2020}}

@book{PindyckR01,
	address = {Upper Saddle River, NJ},
	author = {Pindyck, R. S. and Rubinfeld, D. L.},
	date-added = {2022-02-16 16:08:49 +0100},
	date-modified = {2022-02-16 16:08:49 +0100},
	publisher = {Prentice Hall},
	title = {Microeconomics},
	year = {2001}}

@article{Ostrom10,
	author = {Ostrom, E.},
	date-added = {2022-02-16 16:08:30 +0100},
	date-modified = {2022-02-16 16:08:30 +0100},
	journal = {American Economic Review},
	pages = {641-672},
	title = {Beyond markets and states: polycentric governance of complex economic systems},
	year = {2010}}

@article{Carlisle17,
	author = {Carlisle, K. and Gruby, R. L.},
	date-added = {2022-02-16 16:08:23 +0100},
	date-modified = {2022-02-16 16:08:23 +0100},
	journal = {Policy Studies Journal},
	pages = {927-952},
	title = {Polycentric systems of governance: a theoretical model for the commons},
	volume = {47},
	year = {2017}}

@article{Greif:1994:a,
	author = {Greif, A. and Milgrom, P. and Weingast, B. R.},
	citeulike-article-id = {13680873},
	date-added = {2022-02-16 16:08:04 +0100},
	date-modified = {2022-02-16 16:08:04 +0100},
	journal = {Journal of Political Economy},
	keywords = {institutions},
	pages = {745--776},
	posted-at = {2015-07-22 13:53:41},
	priority = {2},
	title = {Coordination, commitment, and enforcement: The case of the merchant guild},
	year = {1994}}

@article{Clay97,
	author = {Clay, K.},
	date-added = {2022-02-16 16:07:45 +0100},
	date-modified = {2022-02-16 16:07:45 +0100},
	journal = {The Journal of Law, Economics, and Organization},
	pages = {202--23},
	title = {Trade without law: Private-order institutions in Mexican California},
	volume = {13},
	year = {1997}}

@article{Hammond79,
	author = {Hammond, P.},
	date-added = {2022-02-16 16:07:33 +0100},
	date-modified = {2022-02-16 16:07:33 +0100},
	journal = {Review of Economic Studies},
	pages = {263--282.},
	title = {Straightforward individual incentive compatibility in large economies},
	volume = {46},
	year = {1979}}

@article{MountR74,
	author = {Mount, K. and Reiter, S.},
	date-added = {2022-02-16 16:07:26 +0100},
	date-modified = {2022-02-16 16:07:26 +0100},
	journal = {Journal of Economic Theory},
	pages = {161--192},
	title = {The informational size of message spaces.},
	year = {1974}}

@article{Hayek45,
	author = {Hayek, F. A.},
	date-added = {2022-02-16 16:07:15 +0100},
	date-modified = {2022-02-16 16:07:15 +0100},
	journal = {The American Economic Review},
	pages = {519-530},
	title = {The use of knowledge in society},
	volume = {35},
	year = {1945}}

@book{Shubik87,
	address = {Cambridge, MA},
	author = {Shubik, M.},
	date-added = {2022-02-16 16:07:08 +0100},
	date-modified = {2022-02-16 16:07:08 +0100},
	publisher = {The MIT Press},
	title = {A Game-Theoretic Approach to Political Economy},
	year = {1987}}

@book{Scott17,
	address = {New Haven},
	author = {Scott, J.C.},
	date-added = {2022-02-16 16:06:55 +0100},
	date-modified = {2022-02-16 16:06:55 +0100},
	publisher = {Yale University Press},
	title = {Against the Grain: a Deep History of the Earliest States},
	year = {2017}}

@book{Gat06,
	address = {Oxford},
	author = {Gat, A.},
	date-added = {2022-02-16 16:06:49 +0100},
	date-modified = {2022-02-16 16:06:49 +0100},
	publisher = {Oxford University Press},
	title = {War in Human Civilization},
	year = {2006}}

@book{Geddes94,
	address = {Berkeley, CA},
	author = {Geddes, B.},
	date-added = {2022-02-16 16:06:41 +0100},
	date-modified = {2022-02-16 16:06:41 +0100},
	publisher = {University of California Press},
	title = {Politician's Dilemma: Building State Capacity in Latin America},
	year = {1994}}

@article{Calvert92,
	abstract = {Leadership is a means by which social groups attempt to realize gains
	from cooperation, coordination, and efficient allocation. The attempt
	to achieve such gains gives rise to further, overarching problems
	of coordination. The latter problems are recurrent but are likely
	to vary from one situation to the next; this makes decentralized
	methods of solution especially difficult, and provides the ultimate
	reason leadership is needed, invented, and accepted. Solution of
	such overarching problems makes leadership possible in the basic
	problems in which social gains are available, including activities
	such as organizing, sanctioning, communicating, and allocating. The
	stability of leadership is based on the group's need to solve coordination
	problems; as a result, a leader has discretion or "power," and can
	get away with less-than-maximal service of group goals. This approach
	to understanding leadership suggests several useful techniques for
	the study of political leadership in particular settings.},
	author = {Calvert, Randall},
	citeulike-article-id = {11914398},
	citeulike-linkout-0 = {http://dx.doi.org/10.1177/019251219201300102},
	citeulike-linkout-1 = {http://ips.sagepub.com/content/13/1/7.abstract},
	citeulike-linkout-2 = {http://ips.sagepub.com/content/13/1/7.full.pdf},
	date-added = {2022-02-16 16:06:30 +0100},
	date-modified = {2022-02-16 16:06:30 +0100},
	day = {01},
	doi = {10.1177/019251219201300102},
	issn = {1460-373X},
	journal = {International Political Science Review},
	keywords = {coordination\_game, institutions, leadership},
	month = jan,
	number = {1},
	pages = {7--24},
	posted-at = {2013-01-18 14:38:35},
	priority = {5},
	publisher = {SAGE Publications},
	title = {Leadership and Its Basis in Problems of Social Coordination},
	url = {http://dx.doi.org/10.1177/019251219201300102},
	volume = {13},
	year = {1992},
	bdsk-url-1 = {http://dx.doi.org/10.1177/019251219201300102}}

@article{Szabo02,
	author = {Szabo, N.},
	date-added = {2022-02-16 16:06:20 +0100},
	date-modified = {2022-02-16 16:06:20 +0100},
	journal = {Satoshi Nakamoto Institute},
	title = {Shelling out: the origins of money},
	year = {2002}}

@book{FlanneryM14,
	address = {Harvard},
	author = {Flannery, K. and Marcus, J.},
	date-added = {2022-02-16 16:06:06 +0100},
	date-modified = {2022-02-16 16:06:06 +0100},
	publisher = {Harvard University Press},
	title = {The Creation of Inequality},
	year = {2014}}

@book{Earle97,
	address = {Stanford, CA},
	author = {Earle, T.},
	citeulike-article-id = {12900961},
	date-added = {2022-02-16 16:05:58 +0100},
	date-modified = {2022-02-16 16:05:58 +0100},
	keywords = {despotism, hierarchy, leadership, warfare},
	posted-at = {2014-01-07 15:36:57},
	priority = {2},
	publisher = {Stanford University Press},
	title = {How Chiefs Come to Power: The Political Economy in Prehistory},
	year = {1997}}

@article{Layton12,
	author = {Layton, R. and O'Hara, S. and Bilsborough, A.},
	date-added = {2022-02-16 16:05:49 +0100},
	date-modified = {2022-02-16 16:05:49 +0100},
	journal = {International Journal of Primatology},
	pages = {1215--1245},
	title = {Antiquity and social functions of multilevel social organization among human hunter-gatherers},
	year = {2012}}

@article{Testart:1987:a,
	author = {Testart, A.},
	citeulike-article-id = {14391719},
	date-added = {2022-02-16 16:05:41 +0100},
	date-modified = {2022-02-16 16:05:41 +0100},
	journal = {Man},
	keywords = {food\_sharing, rules},
	month = jun,
	number = {2},
	pages = {287--304},
	posted-at = {2017-07-12 09:53:34},
	priority = {2},
	title = {Game Sharing Systems and Kinship Systems Among Hunter-Gatherers},
	volume = {22},
	year = {1987}}

@incollection{Kaplan:2005:a,
	address = {Cambridge, MA},
	author = {Kaplan, H. and Gurven, M. and Hill, K. and Hurtado, A. M.},
	booktitle = {Moral sentiments and Material Interests: {The} Foundations of Cooperation in Economic Life},
	citeulike-article-id = {13580050},
	date-added = {2022-02-16 16:05:31 +0100},
	date-modified = {2022-02-16 16:05:31 +0100},
	editor = {Gintis, H. and Bowles, S. and Boyd, R. and Fehr, E.},
	keywords = {institutions},
	pages = {75--113},
	posted-at = {2015-04-12 11:50:32},
	priority = {2},
	publisher = {MIT Press},
	title = {The natural history of human food sharing and cooperation: {A} review and a new {multi--individual} approach to the negotiation of norms},
	year = {2005}}

@book{Boehm:1999:a,
	abstract = {Hierarchy in the Forest The Evolution of Egalitarian Behavior Christopher
Boehm Are humans by nature hierarchical or egalitarian? Hierarchy in the
Forest addresses this question by examining the evolutionary origins of social
and political behavior. Christopher Boehm, an anthropologist whose fieldwork
has focused on the political arrangements of human and nonhuman primate
groups, postulates that egalitarianism is in effect a hierarchy in which the
weak combine forces to dominate the strong. The political flexibility of our
species is formidable: we can be quite egalitarian, we can be quite despotic.
Hierarchy in the Forest traces the roots of these contradictory traits in
chimpanzee, bonobo, gorilla, and early human societies. Boehm looks at the
loose group structures of hunter-gatherers, then at tribal segmentation, and
finally at present-day governments to see how these conflicting tendencies are
reflected. Hierarchy in the Forest claims new territory for biological
anthropology and evolutionary biology by extending the domain of these
sciences into a crucial aspect of human political and social behavior. This
book will be a key document in the study of the evolutionary basis of genuine
altruism. Christopher Boehm is Professor of Anthropology and Director of the
Jane Goodall Research Center at the University of Southern California.
December 61/8 x 91/4 320 pp.},
	address = {Cambridge, MA},
	author = {Boehm, Christopher},
	citeulike-article-id = {4955908},
	citeulike-linkout-0 = {http://www.amazon.ca/exec/obidos/redirect?tag=citeulike09-20\&amp;path=ASIN/0674006917},
	citeulike-linkout-1 = {http://www.amazon.de/exec/obidos/redirect?tag=citeulike01-21\&amp;path=ASIN/0674006917},
	citeulike-linkout-2 = {http://www.amazon.fr/exec/obidos/redirect?tag=citeulike06-21\&amp;path=ASIN/0674006917},
	citeulike-linkout-3 = {http://www.amazon.jp/exec/obidos/ASIN/0674006917},
	citeulike-linkout-4 = {http://www.amazon.co.uk/exec/obidos/ASIN/0674006917/citeulike00-21},
	citeulike-linkout-5 = {http://www.amazon.com/exec/obidos/redirect?tag=citeulike07-20\&path=ASIN/0674006917},
	citeulike-linkout-6 = {http://www.worldcat.org/isbn/0674006917},
	citeulike-linkout-7 = {http://books.google.com/books?vid=ISBN0674006917},
	citeulike-linkout-8 = {http://www.amazon.com/gp/search?keywords=0674006917\&index=books\&linkCode=qs},
	citeulike-linkout-9 = {http://www.librarything.com/isbn/0674006917},
	date-added = {2022-02-16 16:05:13 +0100},
	date-modified = {2022-02-16 16:05:13 +0100},
	day = {02},
	howpublished = {Paperback},
	isbn = {0674006917},
	keywords = {punishment},
	month = nov,
	posted-at = {2013-01-26 17:58:46},
	priority = {2},
	publisher = {Harvard University Press},
	title = {Hierarchy in the Forest: {The} Evolution of Egalitarian Behavior},
	url = {http://www.worldcat.org/isbn/0674006917},
	year = {1999},
	bdsk-url-1 = {http://www.worldcat.org/isbn/0674006917}}

@book{Kelly:2013:a,
	address = {Cambridge, UK},
	author = {Kelly, R. L.},
	citeulike-article-id = {14114279},
	date-added = {2022-02-16 16:05:03 +0100},
	date-modified = {2022-02-16 16:05:03 +0100},
	edition = {Second},
	keywords = {hunter\_gatherers},
	posted-at = {2016-08-16 10:38:31},
	priority = {2},
	publisher = {Cambridge University Press},
	title = {The lifeways of hunter-gatherers: The foraging spectrum},
	year = {2013}}

@article{Marlowe:2005:a,
	abstract = {Although few hunter-gatherers or foragers exist today, they are well documented in the ethnographic record. Anthropologists have been eager to study them since they assumed foragers represented a lifestyle that existed everywhere before 10,000 years ago and characterized our ancestors into some ill-defined but remote past. In the past few decades, that assumption has been challenged on several grounds. Ethnographically described foragers may be a biased sample that only continued to exist because they occupied marginal habitats less coveted by agricultural people.3 In addition, many foragers have been greatly influenced by their association with more powerful agricultural societies.4 It has even been suggested that Holocene foragers represent a new niche that appeared only with the climatic changes and faunal depletion at the end of the last major glaciation.5 Despite these issues, the ethnographic record of foragers provides the only direct observations of human behavior in the absence of agriculture, and as such is invaluable for testing hypotheses about human behavioral evolution.6.},
	author = {Marlowe, Frank W.},
	citeulike-article-id = {13580125},
	citeulike-linkout-0 = {http://dx.doi.org/10.1002/evan.20046},
	date-added = {2022-02-16 16:04:49 +0100},
	date-modified = {2022-02-16 16:04:49 +0100},
	day = {13},
	doi = {10.1002/evan.20046},
	issn = {1060-1538},
	journal = {Evol Anthropol},
	month = apr,
	number = {2},
	pages = {54--67},
	posted-at = {2015-04-12 13:00:52},
	priority = {2},
	publisher = {Wiley Subscription Services, Inc., A Wiley Company},
	title = {Hunter-gatherers and human evolution},
	url = {http://dx.doi.org/10.1002/evan.20046},
	volume = {14},
	year = {2005},
	bdsk-url-1 = {http://dx.doi.org/10.1002/evan.20046}}

@book{Narahari14,
	address = {New Jersey},
	author = {Narahari, Y.},
	date-added = {2022-02-16 16:04:36 +0100},
	date-modified = {2022-02-16 16:04:36 +0100},
	publisher = {World Scientific},
	title = {Game Theory and Mechanism Design},
	year = {2014}}

@article{Binmore02,
	author = {Binmore, K. and Klemperer, P. D.},
	date-added = {2022-02-16 16:04:15 +0100},
	date-modified = {2022-02-16 16:04:15 +0100},
	journal = {The Economic Journal},
	pages = {74-96},
	title = {The biggest auction ever: the sale of the british 3G telecom licenses},
	year = {2002}}

@book{Tirole17,
	address = {Massachusetts},
	author = {Tirole, J.},
	date-added = {2022-02-16 16:04:09 +0100},
	date-modified = {2022-02-16 16:04:09 +0100},
	publisher = {Princeton University Press},
	title = {Economics for the Common Good},
	year = {2017}}

@book{GrovesEtAl87,
	address = {Minneapolis},
	author = {Groves, T. and Radner, R. and Reiter, S.},
	date-added = {2022-02-16 16:04:00 +0100},
	date-modified = {2022-02-16 16:04:00 +0100},
	publisher = {University of Minnesota Press},
	title = {Information, Incentives, and Economic Mechanisms},
	year = {1987}}

@book{vanSchaik16bk,
	address = {New Jersey},
	author = {van Schaik, C. P.},
	date-added = {2022-02-16 16:03:41 +0100},
	date-modified = {2022-02-16 16:03:41 +0100},
	publisher = {Wiley-Blackwell},
	title = {The Primate Origin of Human Behavior},
	year = {2016}}

@article{Brousseau11b,
	author = {Brousseau, E. and Raynaud, E.},
	date-added = {2022-02-16 16:03:20 +0100},
	date-modified = {2022-02-16 16:03:20 +0100},
	journal = {Journal of Economic Behavior and Organization},
	pages = {65-79},
	title = {Climbing the hierarchical ladders of rules: A life-cycle theory of institutional evolution},
	volume = {79},
	year = {2011}}

@article{Brousseau11,
	author = {Brousseau, E. and Garrouste, P. and Raynaud, E.},
	date-added = {2022-02-16 16:03:15 +0100},
	date-modified = {2022-02-16 16:03:15 +0100},
	journal = {Journal of Economic Behavior and Organization},
	pages = {3--19},
	title = {Institutional changes: Alternative theories and consequences for institutional design},
	volume = {79},
	year = {2011}}

@article{North91,
	author = {North, D. C.},
	date-added = {2022-02-16 16:02:54 +0100},
	date-modified = {2022-02-16 16:02:54 +0100},
	journal = {Journal of Economic Perspectives},
	pages = {97-112},
	title = {Institutions},
	year = {1991}}

@book{North90,
	address = {Cambridge},
	author = {North, D. C.},
	date-added = {2022-02-16 16:02:47 +0100},
	date-modified = {2022-02-16 16:02:47 +0100},
	publisher = {Cambridge University Press},
	title = {Institutions, Institutional Change, and Economic Peformance},
	year = {1990}}

@article{OstromG91,
	author = {Gardner, R. and Ostrom, E.},
	citeulike-article-id = {13553690},
	date-added = {2022-02-16 16:02:35 +0100},
	date-modified = {2022-02-16 16:02:35 +0100},
	journal = {Public Choice},
	pages = {121--149},
	posted-at = {2015-03-18 13:59:42},
	priority = {2},
	title = {Rules and games},
	volume = {70},
	year = {1991}}

@book{Ostrom:1990:a,
	abstract = {The governance of natural resources used by many individuals in common is an
issue of increasing concern to policy analysts. Both state control and
privatization of resources have been advocated, but neither the state nor the
market have been uniformly successful in solving common pool resource
problems. After critiquing the foundations of policy analysis as applied to
natural resources, Elinor Ostrom here provides a unique body of empirical data
to explore conditions under which common pool resource problems have been
satisfactorily or unsatisfactorily solved. Dr. Ostrom first describes three
models most frequently used as the foundation for recommending state or market
solutions. She then outlines theoretical and empirical alternatives to these
models in order to illustrate the diversity of possible solutions. In the
following chapters she uses institutional analysis to examine different ways--
both successful and unsuccessful--of governing the commons. In contrast to the
proposition of the tragedy of the commons argument, common pool problems
sometimes are solved by voluntary organizations rather than by a coercive
state. Among the cases considered are communal tenure in meadows and forests,
irrigation communities and other water rights, and fisheries.},
	address = {Cambridge, UK},
	author = {Ostrom, Elinor},
	citeulike-article-id = {213105},
	citeulike-linkout-0 = {http://www.amazon.ca/exec/obidos/redirect?tag=citeulike09-20\&amp;path=ASIN/0521405998},
	citeulike-linkout-1 = {http://www.amazon.de/exec/obidos/redirect?tag=citeulike01-21\&amp;path=ASIN/0521405998},
	citeulike-linkout-2 = {http://www.amazon.fr/exec/obidos/redirect?tag=citeulike06-21\&amp;path=ASIN/0521405998},
	citeulike-linkout-3 = {http://www.amazon.jp/exec/obidos/ASIN/0521405998},
	citeulike-linkout-4 = {http://www.amazon.co.uk/exec/obidos/ASIN/0521405998/citeulike00-21},
	citeulike-linkout-5 = {http://www.amazon.com/exec/obidos/redirect?tag=citeulike07-20\&path=ASIN/0521405998},
	citeulike-linkout-6 = {http://www.worldcat.org/isbn/0521405998},
	citeulike-linkout-7 = {http://books.google.com/books?vid=ISBN0521405998},
	citeulike-linkout-8 = {http://www.amazon.com/gp/search?keywords=0521405998\&index=books\&linkCode=qs},
	citeulike-linkout-9 = {http://www.librarything.com/isbn/0521405998},
	citeulike-linkout-10 = {http://www.worldcat.org/oclc/21409003},
	date-added = {2022-02-16 16:02:26 +0100},
	date-modified = {2022-02-16 16:02:26 +0100},
	day = {30},
	howpublished = {Paperback},
	isbn = {0521405998},
	keywords = {common\_pool\_resource, cooperation, institutions, punishment},
	month = nov,
	posted-at = {2013-01-26 16:19:38},
	priority = {2},
	publisher = {Cambridge University Press},
	title = {Governing the Commons : {The} Evolution of Institutions for Collective Action},
	url = {http://www.worldcat.org/isbn/0521405998},
	year = {1990},
	bdsk-url-1 = {http://www.worldcat.org/isbn/0521405998}}

@article{Seabright93,
	author = {Seabright, P.},
	date-added = {2022-02-16 16:02:14 +0100},
	date-modified = {2022-02-16 16:02:14 +0100},
	journal = {Journal of Economic Perspectives},
	pages = {113-134},
	title = {Managing local commons: theoretical issues in incentive design},
	volume = {7},
	year = {1993}}

@article{KandoriO12,
	author = {Kandori, M. and Obara, I.},
	date-added = {2022-02-16 16:01:13 +0100},
	date-modified = {2022-02-16 16:01:13 +0100},
	journal = {Econometrica},
	pages = {499--519},
	title = {Efficiency in repeated games revisited: the role of private strategies},
	volume = {74},
	year = {2006}}

@article{Carter14,
	author = {Carter, C.},
	date-added = {2022-02-16 16:01:06 +0100},
	date-modified = {2022-02-16 16:01:06 +0100},
	journal = {Animal Behavior and Cognition},
	pages = {368-386},
	title = {The reciprocity controversy},
	volume = {1},
	year = {2014}}

@article{VanCleveA14,
	author = {Ak{\c c}ay, Erol and Van Cleve},
	date-added = {2022-02-16 16:00:59 +0100},
	date-modified = {2022-02-16 16:00:59 +0100},
	journal = {Evolution},
	pages = {2245-58},
	title = {Pathways to social evolution: reciprocity, relatedness, and synergy},
	volume = {68},
	year = {2014}}

@article{LehmannK06a,
	author = {Lehmann, L. and Keller, L.},
	date-added = {2022-02-16 16:00:53 +0100},
	date-modified = {2022-02-16 16:00:53 +0100},
	journal = {Journal of Evolutionary Biology},
	pages = {1365-1376},
	title = {The evolution of cooperation and altruism - a general framework and a classification of models},
	volume = {19},
	year = {2006}}

@article{Trivers71,
	author = {Trivers, R. L.},
	date-added = {2022-02-16 16:00:46 +0100},
	date-modified = {2022-02-16 16:00:46 +0100},
	journal = {Quarterly Review of Biology},
	pages = {35-57},
	title = {The evolution of reciprocal altruism},
	volume = {46},
	year = {1971}}

@article{Roberts05,
	author = {Roberts, G.},
	date-added = {2022-02-16 16:00:35 +0100},
	date-modified = {2022-02-16 16:00:35 +0100},
	journal = {Animal Behaviour},
	pages = {901--908},
	title = {Cooperation through interdependence},
	year = {2005}}

@article{EshelS01,
	author = {Eshel, I. and Shaked, A.},
	date-added = {2022-02-16 16:00:29 +0100},
	date-modified = {2022-02-16 16:00:29 +0100},
	journal = {Journal of Theoretical Biology},
	pages = {457--474},
	title = {Partnership},
	year = {2001}}

@article{McNamaraEtAl99,
	abstract = {Evolutionary game theory is concerned with the evolutionarily stable outcomes of the process of natural selection. The theory is especially relevant when the fitness of an organism depends on the behaviour of other members of its population. Here we focus on the interaction between two organisms that have a conflict of interest. The standard approach to such two-player games is to assume that each player chooses a single action and that the evolutionarily stable action of each player is the best given the action of its opponent. We argue that, instead, most two-player games should be modelled as involving a series of interactions in which opponents negotiate the final outcome. Thus we should be concerned with evolutionarily stable negotiation rules rather than evolutionarily stable actions. The evolutionarily stable negotiation rule of each player is the best rule given the rule of its opponent. As we show, the action chosen as a result of the negotiation is not the best action given the action of the opponent. This conclusion necessitates a fundamental change in the way that evolutionary games are modelled.},
	author = {McNamara, J. M. and Gasson, C. E. and Houston, A. I.},
	date-added = {2022-02-16 16:00:22 +0100},
	date-modified = {2022-02-16 16:00:22 +0100},
	doi = {10.1038/43869},
	journal = {Nature},
	journal-full = {Nature},
	mesh = {Animals; Biological Evolution; Feeding Behavior; Female; Game Theory; Male; Models, Biological; Reproduction},
	month = {Sep},
	number = {6751},
	pages = {368-71},
	pmid = {10517633},
	pst = {ppublish},
	title = {Incorporating rules for responding into evolutionary games},
	volume = {401},
	year = {1999},
	bdsk-url-1 = {http://dx.doi.org/10.1038/43869}}

@article{Cho94,
	author = {Cho, I.K.},
	date-added = {2022-02-16 16:00:13 +0100},
	date-modified = {2022-02-16 16:00:13 +0100},
	journal = {Economic Theory},
	pages = {935-957},
	title = {Bounded rationality, neural network and folk theorem in repeated games with discounting},
	volume = {4},
	year = {1994}}

@book{Shoham09,
	address = {Cambridge, UK},
	author = {Shoham, Y. and Leyton-Brown, K.},
	date-added = {2022-02-16 16:00:04 +0100},
	date-modified = {2022-02-16 16:00:04 +0100},
	publisher = {Cambridge University Press},
	title = {Multiagent Systems: Algorithmic, Game-Theoretic, and Logical Foundations},
	year = {2009}}

@article{McNamara04,
	author = {McNamara, J. M. and Barta, Z. and Houston, A. I.},
	date-added = {2022-02-16 15:59:57 +0100},
	date-modified = {2022-02-16 15:59:57 +0100},
	journal = {Nature},
	pages = {745--748},
	title = {Variation in behaviour promotes cooperation in the Prisoner's Dilemma gameilemma game},
	year = {2004}}

@article{Neyman85,
	author = {Neyman, A.},
	date-added = {2022-02-16 15:59:48 +0100},
	date-modified = {2022-02-16 15:59:48 +0100},
	journal = {Economic Letters},
	pages = {227-229},
	title = {Bounded complexity justifies cooperation in the finitely repeated prisoners' dilemma},
	volume = {19},
	year = {1985}}

@book{Myerson91,
	address = {Massachusetts},
	author = {Myerson, R. B.},
	date-added = {2022-02-16 15:59:15 +0100},
	date-modified = {2022-02-16 15:59:15 +0100},
	publisher = {Harvard University Press},
	title = {Game Theory: Analysis of Conflict},
	year = {1991}}

@book{Luce57,
	address = {New York},
	author = {Luce, R. D. and Raiffa, H.},
	date-added = {2022-02-16 15:59:08 +0100},
	date-modified = {2022-02-16 15:59:08 +0100},
	publisher = {John Wiley and Sons},
	title = {Games and Decisions},
	year = {1957}}

@article{Greif00,
	author = {Greif, A.},
	date-added = {2022-02-16 15:59:01 +0100},
	date-modified = {2022-02-16 15:59:01 +0100},
	journal = {European Review of Economic History},
	pages = {252--284},
	title = {The fundamental problem of exchange: a research agenda in historical institutional analysis},
	year = {2000}}

@book{Smith76,
	author = {Smith, A.},
	date-added = {2022-02-16 15:58:55 +0100},
	date-modified = {2022-02-16 15:58:55 +0100},
	publisher = {Penguin Classics, 1980},
	title = {The Wealth of Nations},
	year = {1776}}

@book{Sugden86,
	address = {New York},
	author = {Sugden, R.},
	date-added = {2022-02-16 15:58:48 +0100},
	date-modified = {2022-02-16 15:58:48 +0100},
	publisher = {Palgrave Macmillan},
	title = {The Economics of Rights, Cooperation and Welfare},
	year = {1986}}

@book{Schotter81,
	address = {Cambridge, UK},
	author = {Schotter, A.},
	date-added = {2022-02-16 15:58:42 +0100},
	date-modified = {2022-02-16 15:58:42 +0100},
	publisher = {Cambridge University Press},
	title = {The Economic Theory of Social Institutions},
	year = {1981}}

@book{Fukuyama14,
	address = {New York},
	author = {Fukuyama, F.},
	date-added = {2022-02-16 15:58:34 +0100},
	date-modified = {2022-02-16 15:58:34 +0100},
	publisher = {Farrar, Strauss and Giroux},
	title = {Political Order and Political Decay},
	year = {2014}}

@book{DaviesKrebsWest12,
	address = {New Jersey},
	author = {Davies, N. B. and Krebs, J. R. and West, S. A.},
	date-added = {2022-02-16 15:58:27 +0100},
	date-modified = {2022-02-16 15:58:27 +0100},
	edition = {5th},
	publisher = {Wiley-Blackwell},
	title = {An Introduction to Behavioural Ecology},
	year = {2012}}

@book{Tullock05,
	address = {Indianapolis},
	author = {Tullock, G.},
	date-added = {2022-02-16 15:58:08 +0100},
	date-modified = {2022-02-16 15:58:08 +0100},
	publisher = {Liberty Fund},
	title = {The Social Dilemma of Autocracy, Revolution, Coup d'Etat, and War},
	year = {2005}}

@article{Kollock:1998:a,
	abstract = {The study of social dilemmas is the study of the tension between individual and collective rationality. In a social dilemma, individually reasonable behavior leads to a situation in which everyone is worse off. The first part of this review is a discussion of categories of social dilemmas and how they are modeled. The key two-person social dilemmas (Prisoner's Dilemma, Assurance, Chicken) and multiple-person social dilemmas (public goods dilemmas and commons dilemmas) are examined. The second part is an extended treatment of possible solutions for social dilemmas. These solutions are organized into three broad categories based on whether the solutions assume egoistic actors and whether the structure of the situation can be changed: Motivational solutions assume actors are not completely egoistic and so give some weight to the outcomes of their partners. Strategic solutions assume egoistic actors, and neither of these categories of solutions involve changing the fundamental structure of the situation. Solutions that do involve changing the rules of the game are considered in the section on structural solutions. I conclude the review with a discussion of current research and directions for future work.},
	author = {Kollock, Peter},
	citeulike-article-id = {3937060},
	citeulike-linkout-0 = {http://www.annualreviews.org/doi/abs/10.1146/annurev.soc.24.1.183},
	citeulike-linkout-1 = {http://dx.doi.org/10.1146/annurev.soc.24.1.183},
	date-added = {2022-02-16 15:58:00 +0100},
	date-modified = {2022-02-16 15:58:00 +0100},
	doi = {10.1146/annurev.soc.24.1.183},
	journal = {Annual Review of Sociology},
	keywords = {cooperation, n\_person\_games, snowdrift, social\_dilemmas, social\_science},
	number = {1},
	pages = {183--214},
	posted-at = {2013-02-19 12:10:42},
	priority = {2},
	title = {Social dilemmas: The anatomy of cooperation},
	url = {http://dx.doi.org/10.1146/annurev.soc.24.1.183},
	volume = {24},
	year = {1998},
	bdsk-url-1 = {http://dx.doi.org/10.1146/annurev.soc.24.1.183}}

@book{Skyrms96,
	address = {Oxford, UK},
	author = {Skyrms, B.},
	date-added = {2022-02-16 15:57:54 +0100},
	date-modified = {2022-02-16 15:57:54 +0100},
	publisher = {Oxford University Press},
	title = {Evolution of the Social Contract},
	year = {1996}}

@book{UllmannMargalit77,
	address = {Oxford, UK},
	author = {Ullmann-Margalit, E.},
	date-added = {2022-02-16 15:57:47 +0100},
	date-modified = {2022-02-16 15:57:47 +0100},
	publisher = {Oxford University Press},
	title = {The Emergence of Norms},
	year = {1977}}

@article{Hardin68,
	author = {Hardin, G.},
	date-added = {2022-02-16 15:57:40 +0100},
	date-modified = {2022-02-16 15:57:40 +0100},
	journal = {Science},
	pages = {1243-1248},
	title = {The tragedy of the commons},
	volume = {162},
	year = {1968}}

@book{Olson65,
	address = {Massachusetts},
	author = {Olson, G. M.},
	date-added = {2022-02-16 15:57:33 +0100},
	date-modified = {2022-02-16 15:57:33 +0100},
	publisher = {Harvard University Press},
	title = {The Logic of Collective Action: Public Goods and the Theory of Groups},
	year = {1965}}

@article{Ohtsuki06,
	author = {Ohtsuki, H. and Iwasa, Y.},
	date-added = {2022-02-16 15:57:23 +0100},
	date-modified = {2022-02-16 15:57:23 +0100},
	journal = {Journal of Theoretical Biology},
	pages = {435--444},
	title = {The leading eight: Social norms that can maintain cooperation by indirect reciprocity},
	volume = {239},
	year = {2006}}

@book{Alexander87,
	abstract = {{Despite wide acceptance that the attributes of living creatures have appeared through a cumulative evolutionary process guided chiefly by natural selection, many human activities have seemed analytically inaccessible from such an approach. Morality, for example, has been described by prominent evolutionary biologists as contrary to the direction of biological evolution, and moral philosophers rarely regard evolution as relevant to their discussions.  <P>This book adopts the argument that moral questions arise out of conflicts of interest, and that moral systems are ways of using confluences of interest at lower levels of social organization to deal with conflicts of interest at higher levels. Moral systems are described as systems of indirect reciprocity: humans gain and lose socially (and reproductively) not only by direct transactions, but also by the reputations they gain from the everyday flow of social interactions.  <P>The author develops a general theory of human interests, using senescence and effort theory from biology to help analyze the patterning of human lifetimes. He argues that the ultimate interests of humans are reproductive, and that the concept of morality has arisen within groups because of its contribution to unity, in the context, ultimately, of success in intergroup competition. He contends that morality is not easily relatable to universals, and he carries this argument into a discussion of what he calls the greatest of all moral problems, the nuclear arms race.  <P>CONTENTS Preface. Acknowledgments. 1. Biology and the Background of Moral Systems. The Evolutionary Approach. Human Interests and Their Conflicts: What Lifetimes are About. Reproduction and Senescence: Why Lifetimes are Finite. Reproduction and Cooperation: Special Cases. 2. A Biological View of Morality. Conflicts and Confluences of Interest: A Theory of Moral Systems. Morality and the Human Psyche. Life History Theory and the Ontogeny of Moral Behavior. General Conclusions. 3. Morality as Seen by Philosophers and Biologists. The Moral Philosophers. The Biologist-Philosophers. The Philosophers of Biology. Morality and Law. Morality and Democracy. The Goal of Universal Beneficence. Summary . Conclusions. 4. Applying the Biological View of Morality. Morality and Openness in the Pursuit of Truth: Science, Law, and God as the Models. Modelling Value Systems and Maintaining Indirect Reciprocity . Arms Races, Human and Otherwise. 5. Conclusions. References. Index}},
	address = {New Brunswick, USA},
	author = {Alexander, Richard},
	citeulike-article-id = {349376},
	citeulike-linkout-0 = {http://www.amazon.ca/exec/obidos/redirect?tag=citeulike09-20\&amp;path=ASIN/0202011747},
	citeulike-linkout-1 = {http://www.amazon.de/exec/obidos/redirect?tag=citeulike01-21\&amp;path=ASIN/0202011747},
	citeulike-linkout-2 = {http://www.amazon.fr/exec/obidos/redirect?tag=citeulike06-21\&amp;path=ASIN/0202011747},
	citeulike-linkout-3 = {http://www.amazon.jp/exec/obidos/ASIN/0202011747},
	citeulike-linkout-4 = {http://www.amazon.co.uk/exec/obidos/ASIN/0202011747/citeulike00-21},
	citeulike-linkout-5 = {http://www.amazon.com/exec/obidos/redirect?tag=citeulike07-20\&path=ASIN/0202011747},
	citeulike-linkout-6 = {http://www.worldcat.org/isbn/0202011747},
	citeulike-linkout-7 = {http://books.google.com/books?vid=ISBN0202011747},
	citeulike-linkout-8 = {http://www.amazon.com/gp/search?keywords=0202011747\&index=books\&linkCode=qs},
	citeulike-linkout-9 = {http://www.librarything.com/isbn/0202011747},
	date-added = {2022-02-16 15:57:12 +0100},
	date-modified = {2022-02-16 15:57:12 +0100},
	day = {01},
	howpublished = {Paperback},
	isbn = {0202011747},
	keywords = {biology, evolution, indirect\_reciprocity, morality},
	month = jul,
	posted-at = {2013-01-26 17:52:16},
	priority = {2},
	publisher = {Aldine Transaction},
	title = {The Biology of Moral Systems (Foundations of Human Behavior)},
	url = {http://www.worldcat.org/isbn/0202011747},
	year = {1987},
	bdsk-url-1 = {http://www.worldcat.org/isbn/0202011747}}

@book{Mankiw10,
	author = {Mankiv, G. N.},
	date-added = {2022-02-16 15:56:55 +0100},
	date-modified = {2022-02-16 15:56:55 +0100},
	edition = {Sixth Edition},
	publisher = {South-Western},
	title = {Brief Principles of Macroeconomics},
	year = {2010}}

@article{Hurwicz96,
	author = {Hurwicz, L.},
	date-added = {2022-02-16 15:56:39 +0100},
	date-modified = {2022-02-16 15:56:39 +0100},
	journal = {The Japanese Economic Review},
	pages = {113-132},
	title = {Institutions as families of game forms},
	volume = {47},
	year = {1996}}

@book{MaschlerSZ13,
	address = {Cambridge, UK},
	author = {Maschler, M. and Solan, E. and Zamir S.},
	date-added = {2022-02-16 15:36:14 +0100},
	date-modified = {2022-02-16 15:36:14 +0100},
	publisher = {Cambridge University Press},
	title = {Game Theory},
	year = {2013}}

@book{AandM95,
	address = {Cambridge, MA},
	author = {Aumann, R. and M. Maschler},
	date-added = {2022-02-16 15:35:48 +0100},
	date-modified = {2022-02-16 15:35:48 +0100},
	publisher = {MIT Press},
	title = {Repeated Games with Incomplete Information},
	year = {1995}}

@book{RubinsteinO94,
	address = {Massachusetts},
	author = {Osborne, J. M. and Rubinstein, A.},
	date-added = {2022-02-16 15:35:39 +0100},
	date-modified = {2022-02-16 15:35:39 +0100},
	publisher = {MIT Press},
	title = {A Course in Game Theory},
	year = {1994}}

@book{FudenbergT91,
	address = {Massachusetts},
	author = {Fudenberg, D. and Tirole, J.},
	date-added = {2022-02-16 15:35:30 +0100},
	date-modified = {2022-02-16 15:35:30 +0100},
	publisher = {MIT Press},
	title = {Game Theory},
	year = {1991}}

@book{Christian14,
	address = {New York},
	author = {Christian, D. and Stokes Brown, C. and Benjamin, C.},
	date-added = {2022-02-16 15:35:19 +0100},
	date-modified = {2022-02-16 15:35:19 +0100},
	publisher = {McGraw-Hill},
	title = {Big History: Between Nothing and Everything},
	year = {2014}}

@book{Christian04,
	address = {Berkeley, CA},
	author = {Christian, D.},
	date-added = {2022-02-16 15:35:08 +0100},
	date-modified = {2022-02-16 15:35:08 +0100},
	publisher = {University of California Press},
	title = {Maps of Time: An Introduction to Big History},
	year = {2004}}

@book{MT93,
	address = {Stanford, CA},
	author = {Maryanski, A. and Turner, H.},
	date-added = {2022-02-16 15:34:58 +0100},
	date-modified = {2022-02-16 15:34:58 +0100},
	publisher = {Stanford University Press},
	title = {The Social Cage: Human Nature and the Evolution of Society},
	year = {1993}}

@book{JohnsonE87,
	author = {Johnson, A. W. and Earle, T.},
	date-added = {2022-02-16 15:34:48 +0100},
	date-modified = {2022-02-16 15:34:48 +0100},
	publisher = {Stanford University Press},
	title = {The Evolution of Human Societies},
	year = {1987}}

@article{Neumann20,
	author = {Neumann, M.},
	date-added = {2022-02-16 15:34:36 +0100},
	date-modified = {2022-02-16 15:34:36 +0100},
	journal = {Journal of Artificial Societies and Social Simulation},
	title = {Indirect reciprocity with contagious reputation in large-scale small-world networks},
	volume = {3},
	year = {2020}}

@book{Stanish17,
	address = {Cambridge, UK},
	author = {Stanish, C.},
	date-added = {2022-02-16 15:34:28 +0100},
	date-modified = {2022-02-16 15:34:28 +0100},
	publisher = {Cambridge University Press},
	title = {The Evolution of Human Cooperation: Ritual and Social Complexity in Stateless Societies},
	year = {2017}}

@article{PowersVSL16,
	author = {Powers, S. and van Schaik, C. P. and Lehmann, L.},
	date-added = {2022-02-16 15:34:19 +0100},
	date-modified = {2022-02-16 15:34:19 +0100},
	journal = {Philosophical Transactions of the Royal Society B},
	pages = {1--9},
	title = {How institutions shaped the last major evolutionary transition to large-scale human societies},
	volume = {371},
	year = {2016}}

@article{Milgrom:1990:a,
	abstract = {A good reputation can be an effective bond for honest behavior in a community of traders if members of the community know how others have behaved in the past -- even if any particular pair of traders meets only infrequently. In a large community, it would be impossibly costly for traders to be perfectly informed about each other's behavior, but there exist institutions that can restore the effectiveness of a reputation system using much less extensive information. The system of judges used to enforce commercial law before the rise of the state was such an institution, and it successfully encouraged merchants (1) to behave honestly, (2) to impose sanctions on violators, (3) to become adequately informed about how others had behaved, (4) to provide evidence against violators of the code, and (5) to pay any judgments assessed against them, even though each of these behaviors might be personally costly.},
	address = {Department of Economics, Stanford University, Stanford, CA 94305; Department of Economics, Washington University, St. Louis, MO 63130; Hoover Institution on War, Revolution and Peace, Stanford University, Stanford, CA 94305},
	author = {Milgrom, Paul R. and North, Douglass C. and Weingast, Barry R.},
	citeulike-article-id = {5249446},
	citeulike-linkout-0 = {http://dx.doi.org/10.1111/j.1468-0343.1990.tb00020.x},
	citeulike-linkout-1 = {http://www3.interscience.wiley.com/cgi-bin/abstract/119383680/ABSTRACT},
	date-added = {2022-02-16 15:33:40 +0100},
	date-modified = {2022-02-16 15:33:40 +0100},
	day = {1},
	doi = {10.1111/j.1468-0343.1990.tb00020.x},
	issn = {1468-0343},
	journal = {Economics \& Politics},
	keywords = {group\_size, institutions, reputation},
	month = mar,
	number = {1},
	pages = {1--23},
	posted-at = {2015-02-04 21:18:22},
	priority = {2},
	publisher = {Blackwell Publishing Ltd},
	title = {The role of institutions in the revival of trade: The {Law} {Merchant}, private judges, and the {Champagne} {Fairs}},
	url = {http://dx.doi.org/10.1111/j.1468-0343.1990.tb00020.x},
	volume = {2},
	year = {1990},
	bdsk-url-1 = {http://dx.doi.org/10.1111/j.1468-0343.1990.tb00020.x}}

@book{Turchin:2015:b,
	address = {Chaplin, CT},
	author = {Turchin, P.},
	citeulike-article-id = {14114349},
	date-added = {2022-02-16 15:33:30 +0100},
	date-modified = {2022-02-16 15:33:30 +0100},
	posted-at = {2016-08-16 12:25:13},
	priority = {2},
	publisher = {Beresta Books},
	title = {Ultrasociety: How 10,000 years of war made humans the greatest cooperators on earth},
	year = {2015}}

@article{Richerson:2016:a,
	author = {Richerson, Peter and Baldini, Ryan and Bell, Adrian V. and Demps, Kathryn and Frost, Karl and Hillis, Vicken and Mathew, Sarah and Newton, Emily K. and Naar, Nicole and Newson, Lesley and Ross, Cody and Smaldino, Paul E. and Waring, Timothy M. and Zefferman, Matthew},
	citeulike-article-id = {14361490},
	citeulike-linkout-0 = {http://dx.doi.org/10.1017/s0140525x1400106x},
	date-added = {2022-02-16 15:33:20 +0100},
	date-modified = {2022-02-16 15:33:20 +0100},
	day = {=},
	doi = {10.1017/s0140525x1400106x},
	issn = {0140-525X},
	journal = {Behavioral and Brain Sciences},
	month = oct,
	pages = {{e30}+},
	posted-at = {2017-05-22 14:52:17},
	priority = {2},
	title = {Cultural group selection plays an essential role in explaining human cooperation: A sketch of the evidence},
	url = {http://dx.doi.org/10.1017/s0140525x1400106x},
	volume = {39},
	year = {2016},
	bdsk-url-1 = {http://dx.doi.org/10.1017/s0140525x1400106x}}

@article{FehrG02,
	author = {Fehr, E. and G{\"a}chter, S},
	date-added = {2022-02-16 15:33:08 +0100},
	date-modified = {2022-02-16 15:33:08 +0100},
	journal = {Nature},
	pages = {137-140},
	title = {Altruistic punishment in humans},
	volume = {415},
	year = {2002}}

@article{BoydR88,
	author = {Boyd, R. and Richerson, P. J.},
	date-added = {2022-02-16 15:32:59 +0100},
	date-modified = {2022-02-16 15:32:59 +0100},
	journal = {Journal of Theoretical Biology},
	pages = {337-356},
	title = {The evolution of reciprocity in sizable groups},
	volume = {132},
	year = {1988}}

@article{Binmore06a,
	author = {Binmore, K.},
	date-added = {2022-02-16 15:32:34 +0100},
	date-modified = {2022-02-16 15:32:34 +0100},
	journal = {Politics, Philosophy and Economics},
	pages = {81-96},
	title = {Why do people cooperate?},
	volume = {5},
	year = {2006}}

@book{BinmoreSCV2,
	address = {Cambridge, MA},
	author = {Binmore, K.},
	date-added = {2022-02-16 15:32:26 +0100},
	date-modified = {2022-02-16 15:32:26 +0100},
	publisher = {MIT Press},
	title = {Just Playing: Game Theory and the Social Contract 2},
	year = {1998}}

@book{Binmore20,
	address = {Cham, Switzerland},
	author = {Binmore, K.},
	date-added = {2022-02-16 15:32:17 +0100},
	date-modified = {2022-02-16 15:32:17 +0100},
	publisher = {Springer},
	title = {Crooked Thinking or Straight Talk?},
	year = {2020}}

@book{Greif06bk,
	address = {Cambridge, UK},
	author = {Greif, A.},
	date-added = {2022-02-16 15:32:08 +0100},
	date-modified = {2022-02-16 15:32:08 +0100},
	publisher = {Cambridge University Press},
	title = {Institutions and the Path to the Modern Economy: Lessons from Medieval Trade},
	year = {2006}}

@book{MailathS06,
	author = {Mailath, G. and Samuelson, L.},
	date-added = {2022-02-16 15:31:59 +0100},
	date-modified = {2022-02-16 15:31:59 +0100},
	publisher = {Oxford Unversity Press},
	title = {Repeated Games and Reputations: Long-Run Relationships},
	year = {2006}}

@book{Binmore05,
	address = {Oxford},
	author = {Binmore, K.},
	date-added = {2022-02-16 15:31:46 +0100},
	date-modified = {2022-02-16 15:31:46 +0100},
	publisher = {Oxford University Press},
	title = {Natural Justice},
	year = {2005}}

@book{OstromG94,
	address = {Michigan},
	author = {Ostrom, E. and Gardner, R. and Walker, J.},
	date-added = {2022-02-16 15:31:18 +0100},
	date-modified = {2022-02-16 15:31:18 +0100},
	publisher = {The University of Michigan Press},
	title = {Rules, Games, and Common-pool Resources},
	year = {1994}}

@article{Burton21,
	author = {Burton-Chellew, M. and West, S. A.},
	date-added = {2022-02-16 15:31:05 +0100},
	date-modified = {2022-02-16 15:31:05 +0100},
	journal = {Nature Human Behavior},
	pages = {1330--1338},
	title = {Payoff-based learning best explains the rate of decline in cooperation across 237 public-goods games},
	year = {2021}}

@article{Kay20,
	author = {Kay, T. and Keller, L. and Lehmann, L.},
	date-added = {2022-02-16 15:30:55 +0100},
	date-modified = {2022-02-16 15:30:55 +0100},
	journal = {Proceedings of the national academy of sciences of the United States of America},
	pages = {28894-28898},
	title = {The evolution of altruism and the serial rediscovery of the role of relatedness},
	volume = {117},
	year = {2020}}

@article{LehmannR12,
	author = {Lehmann, L. and Rousset, F.},
	date-added = {2022-02-16 15:30:45 +0100},
	date-modified = {2022-02-16 15:30:45 +0100},
	journal = {Molecular Ecology},
	pages = {447-471},
	title = {The evolution of social discounting in hierarchically clustered populations},
	volume = {21},
	year = {2012}}

@article{Lehmann10,
	author = {Laurent Lehmann},
	date-added = {2022-02-16 15:30:36 +0100},
	date-modified = {2022-02-16 15:30:36 +0100},
	journal = {American Naturalist},
	number = {1},
	pages = {136--143},
	title = {Space-time relatedness and Hamilton's rule for long-lasting behaviors in viscous populations},
	volume = {175},
	year = {2010}}

@incollection{Alexander14,
	address = {Massachusetts},
	author = {Alexander, R. D.},
	booktitle = {Predicting the Future in Science, Economics, and Politics},
	date-added = {2022-02-16 15:30:27 +0100},
	date-modified = {2022-02-16 15:30:27 +0100},
	editor = {Wayman, W. and Williamson, P. R. and de Mesquita, B. B. and Polac, S.},
	pages = {55-107},
	publisher = {Edward Elgar Publishing},
	title = {Darwin's challenges and the future of human society},
	year = {2014}}

@article{Alexander90,
	author = {Alexander, R. D.},
	date-added = {2022-02-16 15:30:19 +0100},
	date-modified = {2022-02-16 15:30:19 +0100},
	journal = {Ethology and Sociobiology},
	pages = {241-303},
	title = {Epigenetic rules and Darwinian algorithms: The adaptive study of learning and development},
	volume = {11},
	year = {1990}}

@book{Alexander79,
	address = {Seattle},
	author = {Alexander, R. D.},
	date-added = {2022-02-16 15:30:10 +0100},
	date-modified = {2022-02-16 15:30:10 +0100},
	publisher = {University of Washington Press},
	title = {Darwinism and Human Affairs},
	year = {1979}}

@article{PowersVSL21,
	author = {Powers, S. and van Schaik, C. P. and Lehmann, L.},
	date-added = {2022-02-16 15:30:01 +0100},
	date-modified = {2022-02-16 15:30:01 +0100},
	journal = {Evolutionary Anthropology},
	pages = {1--15},
	title = {Cooperation in large-scale human societies -- What, if anything, makes it unique, and how did it evolve?},
	year = {2021}}

@book{Raihani21,
	address = {London},
	author = {Raihani, N. J.},
	date-added = {2022-02-16 15:29:51 +0100},
	date-modified = {2022-02-16 15:29:51 +0100},
	publisher = {Jonathan Cape},
	title = {The Social Instinct: How Cooperation Shaped the World},
	year = {2021}}

@book{NolanL14,
	address = {London},
	author = {Nolan, P. and Lenski, G.},
	date-added = {2022-02-16 15:29:41 +0100},
	date-modified = {2022-02-16 15:29:41 +0100},
	edition = {11th},
	publisher = {Paradigm Publishers},
	title = {Human Societies: An Introduction to Macrosociology},
	year = {2014}}

@book{Seabright2010,
	address = {Princeton, NJ},
	author = {Seabright, P.},
	citeulike-article-id = {13587576},
	date-added = {2022-02-16 15:29:32 +0100},
	date-modified = {2022-02-16 15:29:32 +0100},
	keywords = {lehmann},
	posted-at = {2015-04-20 17:27:24},
	priority = {2},
	publisher = {Princeton University Press},
	title = {The Company of Strangers},
	year = {2010}}

@article{KaplanEtAl09,
	abstract = {Social organization among human foragers is characterized by a three-generational system of resource provisioning within families, long-term pair-bonding between men and women, high levels of cooperation between kin and non-kin, and relatively egalitarian social relationships. In this paper, we suggest that these core features of human sociality result from the learning-and skill-intensive human foraging niche, which is distinguished by a late age-peak in caloric production, high complementarity between male and female inputs to offspring viability, high gains to cooperation in production and risk-reduction, and a lack of economically defensible resources. We present an explanatory framework for understanding variation in social organization across human societies, highlighting the interactive effects of four key ecological and economic variables: (i) the role of skill in resource production; (ii) the degree of complementarity in male and female inputs into production; (iii) economies of scale in cooperative production and competition; and (iv) the economic defensibility of physical inputs into production. Finally, we apply this framework to understanding variation in social and political organization across foraging, horticulturalist, pastoralist and agriculturalist societies.},
	address = {6-9 CARLTON HOUSE TERRACE, LONDON SW1Y 5AG, ENGLAND},
	author = {Kaplan, Hillard and Hooper, Paul L. and Gurven, Michael},
	date-added = {2022-02-16 15:29:20 +0100},
	date-modified = {2022-02-16 15:29:20 +0100},
	doi = {DOI 10.1098/rstb.2009.0115},
	isi = {000270800300015},
	isi-recid = {183877294},
	isi-ref-recids = {12849976 66237146 126437679 128633576 25219411 184105606 104472108 82090993 64934612 126534806 113697091 87673258 26126759 10161144 39581441 123970427 6738074 99227844 46214578 38119735 131305249 34069847 5178088 184105598 74538494 107406842 37347199 184105607 151940888 142906723 6343234 119310776 78027304 61140046 184105608 86053374 80749411 128990922 184105609 125814313 107406849 55608027 116522410 179155432 184105610 150209749 96940871 88269264 46678522 130864536 39162892 117455516 48155308 38236715 66915864 17453273 132189435 141992813 56395504 184105611 77262206 115853891 142794577 79259227 103111312 36817264 142667237 149459655 184105612 184105613 125688312 67845285 113697103 156828273},
	journal = {Philosophical Transactions of the Royal Society B-Biological Sciences},
	keywords = {intergenerational transfers; sexual division of labour; cooperation; economic defensibility; egalitarianism; leadership},
	month = nov,
	number = {1533},
	pages = {3289-3299},
	publisher = {ROYAL SOC},
	times-cited = {11},
	title = {The evolutionary and ecological roots of human social organization},
	type = {Proceedings Paper},
	volume = {364},
	year = {2009},
	bdsk-url-1 = {http://gateway.isiknowledge.com/gateway/Gateway.cgi?GWVersion=2&SrcAuth=Alerting&SrcApp=Alerting&DestApp=WOS&DestLinkType=FullRecord;KeyUT=000270800300015}}
